# Supplementary material for: Redox Homeostasis, Gut Microbiota, and Epigenetics in Neurodegenerative Diseases: A Systematic Review
Source: Antioxidants (Basel). 2024 Aug 30;13(9):1062. doi: 10.3390/antiox13091062 (PMC11429174; doi:10.3390/antiox13091062)
Supplement: Supplementary file 1 [file antioxidants-13-01062-s001.zip]

Archive with 1 entries (1 files):
- antioxidants-3154753 Supplementary.pdf
